# Supplementary material for: Observational study of effects of HIV acquisition and antiretroviral treatment on biomarkers of systemic immune activation
Source: PLoS One. 2024 Jul 8;19(7):e0288895. doi: 10.1371/journal.pone.0288895 (PMC11230552; doi:10.1371/journal.pone.0288895)
Supplement: S1 File — (ZIP) [file pone.0288895.s003.zip]

Archive with 2 entries (2 files):
- pone.0288895_Supporting Fig legends_and _Tables 1-20-1.docx
- Supporting data_S20 Table-REVISION_6dec23.xlsx
