# Supplementary material for: Observational study of effects of HIV acquisition and antiretroviral treatment on biomarkers of systemic immune activation
Source: PLoS One. 2024 Jul 8;19(7):e0288895. doi: 10.1371/journal.pone.0288895 (PMC11230552; doi:10.1371/journal.pone.0288895)
Supplement: S1 File — (ZIP) [file pone.0288895.s003.zip › Supporting data_S20 Table-REVISION_6dec23.xlsx]

## Sheet: S20 Table
Participant ID	IFN-a2a	IFN-y	IL-10	IL-1b	IL-6	IL-8	IP-10	leptin	MCP-1/ CCL2	TNF-a	sCD14	sCD163	suPAR	LBP	CRP	Actual_Week_Since_ENR	Actual_Week_Since_ART	Random_Arm	EDDI_to_ART (days)
1	0.132474	28.1732	0.250797	0.0685095	2.47486	4.81533	251.149	125.113	143.349	1.98875	2572.77	1183.18	3067.91	10195.3	32802	-105	-105	Immediate	16
1	0.079896	17.0267	0.41304	0.0728166	0.799014	4.15342	190.722	72.0614	120.468	2.54706	1948.17	834.041	2685.61	3232.45	1121.32	-11	-11	Immediate	16
1	0.243749	7.4273	0.310583	0.252843	1.04195	5.7164	327.919	391.904	220.924	2.25799	1407.57	737.893	1587.99	2693.36	1964.53	154	154	Immediate	16
1	0.189876	26.8109	0.667321	0.910081	2.46576	9.01908	271.1	744.642	151.578	2.71347	2158.38	815.952	1874.35	5636.08	14074.5	72	72	Immediate	16
17	0.0970037	18.7656	0.416211	0.0439035	0.566053	2.4115	140.564	3904.26	95.7307	2.47965	1106.13	579.558	1645.5	2963.21	896.817	-86	-86	Immediate	24
17	0.0606798	18.236	0.438757	0.0322353	0.60057	2.20656	106.906	10590	86.622	1.67711	1354.17	689.837	1849.22	3907.62	1118.98	-9	-9	Immediate	24
17	0.407154	17.0781	0.568295	0.0373814	0.595947	2.38635	250.263	6604.12	168.226	2.26958	1525.41	348.614	1383.43	2987.05	2167	192	192	Immediate	24
17	0.0902942	8.88628	0.671761	0.0560944	0.473125	2.55662	206.766	8461.12	150.029	2.35077	1564.55	454.035	1408.23	2842.08	2535.91	40	40	Immediate	24
49	0.0005	6.5224	0.278292	0.0228663	0.577287	3.01776	130.119	7470.95	132.958	1.74629	854.313	1034.88	1477.05	2951.05	606.759	-16	-16	Immediate	45
49	0.153776	9.47347	0.418131	0.0332607	0.62187	3.36597	100.654	14320.7	121.392	2.37066	1260.72	1349.96	1613.25	3652.03	1702.91	-74	-74	Immediate	45
49	0.314324	2.86963	0.619892	0.0558888	0.549253	2.03873	193.521	2138.85	112.877	2.91473	813.141	1111.83	1247.96	4658.92	1347.75	240	240	Immediate	45
49	0.13248	4.49544	0.227833	0.016943	0.36614	2.05727	119.764	4400.83	118.445	1.8194	945.881	623.582	1340.7	2780.39	1317.95	74	74	Immediate	45
497	0.00702723	4.66016	0.629083	0.0140538	0.643893	2.25807	101.668	10154.5	91.8346	1.72391	942.367	718.491	2572.11	3954.97	508.899	-18	-18	Immediate	63
497	0.0787512	6.86883	0.361129	0.0385136	0.296538	3.62978	116.223	4214.75	87.5635	1.82168	984.185	456.385	1946.27	3708.82	343.785	-97	-97	Immediate	63
497	0.032576	6.13756	0.401743	0.0243079	0.490675	2.04308	91.8299	4088.45	105.368	1.60699	881.39	319.356	1461.4	2505.37	530.486	72	72	Immediate	63
497	0.0902569	5.62721	0.331099	0.125943	0.374795	1.96675	141.078	6965.55	91.4083	1.85667	1014.04	609.848	2437.64	3657.85	696.639	193	193	Immediate	63
519	0.163974	6.23465	0.184237	0.0445434	0.447089	2.63397	137.24	5237.71	149.048	2.29406	1621.65	429.541	2498.97	3920.37	750.671	-9	-9	Immediate	33
519	0.455932	13.3762	0.15989	0.0118251	0.364563	2.92337	123.219	10068.3	109.471	2.32906	1907.49	695.968	1518.53	5854.94	847.009	-90	-90	Immediate	33
519	0.395813	6.23459	0.103909	0.121479	0.343597	5.64262	268.805	871.713	184.203	2.53895	1369.68	340.958	5196.99	2499.85	1200.03	73	73	Immediate	33
519	0.195715	4.36025	0.0204484	0.0008	0.0234586	1.27477	170.214	2020.68	206.403	2.18223	1419.79	342.425	8354.58	3263.07	750.031	188	188	Immediate	33
561	0.413221	4.89265	0.308468	0.112554	0.95922	3.75661	55.5935	8660.23	207.257	1.66234	1354.94	444.355	7409.15	2870.61	579.458	-91	-104	Deferred	139
561	0.389383	85.9789	0.386238	0.117784	4.09379	2.39695	240.17	7951.99	129.567	2.49882	1592.57	626.796	2629.66	9698.57	37935.8	-14	-27	Deferred	139
561	0.193146	6.82146	0.29448	0.0535325	0.581463	1.72206	120.828	3359	201.808	2.34237	1615.7	489.793	1912.22	2910.85	1496.95	192	180	Deferred	139
561	0.44527	5.66586	0.304271	0.24007	0.808892	8.91351	208.442	4997.83	227.174	2.23399	1380.01	366.392	2527.95	2061.34	3045.41	73	61	Deferred	139
9	0.00702723	6.00111	0.211974	0.0103427	0.751276	2.14763	106.045	11766.1	82.4029	1.10158	1264.98	549.478	2327.21	3953.32	1919.19	-14	-31	Deferred	156
9	0.0560024	5.02868	0.140765	0.0008	0.802953	1.69192	44.803	12371.4	85.6636	1.17092	1424.34	504.375	2306.39	3291.26	839.828	-95	-112	Deferred	156
9	1.64507	69.308	0.460756	0.0849765	1.84841	3.11952	567.191	6806.5	124.611	2.29856	2002.02	481.854	2357.23	4467.51	15568.9	125	108	Deferred	156
9	0.0166185	4.85544	0.227785	0.103358	0.971259	1.80782	163.031	19756.1	112.176	1.87682	1707.31	831.046	1957.95	4701.9	2514.59	193	177	Deferred	156
590	0.31903	18.61	0.248315	0.100821	0.570485	2.42833	213.342	1056.98	137.269	2.38578	1209.74	295.121	2603.22	2947.83	293.466	-58	-82	Deferred	225
590	0.28329	35.1949	0.274056	0.0813836	0.573923	3.00461	300.616	2007.96	148.696	2.57714	1276.94	432.78	1961.2	3212.96	366.942	-15	-39	Deferred	225
590	0.479728	87.6744	0.452813	0.23148	1.19335	8.74303	1077.78	199.451	151.516	3.97684	1463.78	352.812	2193.08	4024.16	3659.59	166	142	Deferred	225
590	0.313869	14.8226	0.232925	0.0751761	0.67552	2.57192	476.485	532.736	148.897	2.81456	1378.48	286.289	1891.18	2489.87	402.377	216	192	Deferred	225
33	0.248581	24.0244	0.512564	0.0546858	0.608614	1.22614	109.325	4248.8	132.589	1.93389	1784.29	480.45	3060.35	2961.32	383.975	-79	-79	Immediate	22
33	0.12812	9.2131	0.341107	0.0333998	0.331383	2.35747	68.5437	2352.63	103.474	2.07646	1257.97	474.683	3322.78	2875.45	238.939	-11	-11	Immediate	22
33	0.432735	9.3622	0.418439	0.142332	0.696138	4.04303	141.061	1355.12	212.247	2.99654	1300.18	466.268	2386.82	2129.37	383.929	124	124	Immediate	22
33	0.6766	13.9102	0.39535	0.133573	1.95505	1.81341	190.941	489.16	84.1964	2.80026	1331.85	408.056	2196.05	4341.19	10555	196	196	Immediate	22
697	0.267086	9.78769	0.381762	0.0597167	0.548701	4.10968	113.764	10313.3	156.895	2.40076	1295.33	481.253	2762.61	3835.21	1757.81	-61	-85	Deferred	218
697	0.314046	16.6696	0.303432	0.0535325	0.933353	3.25254	81.207	9643.16	149.935	2.34742	1761.37	626.937	3146.86	4452.44	3922.38	-14	-38	Deferred	218
697	0.286589	3.96473	0.249155	0.0693281	0.45804	3.6138	135.753	1359.07	138.685	1.70263	1560.93	390.012	1794.42	2270.47	4387.04	139	115	Deferred	218
697	0.110684	6.19522	0.249994	0.0336639	0.961469	0.878807	111.759	9939.74	122.5	2.34907	1688.5	558.444	2368.24	4153.76	4298.76	215	191	Deferred	218
101	0.316756	6.5999	0.310985	0.0767354	0.604817	2.00821	62.312	8451.26	151.503	2.26218	1657.02	541.129	1891.42	3903.2	808.182	-64	-89	Deferred	219
101	0.26263	45.2465	0.273496	0.0439173	0.660617	2.81983	116.192	8626.53	138.201	2.43726	1387.96	559.185	1629.18	4681.4	1296.41	-12	-37	Deferred	219
101	0.16055	4.06355	0.21194	0.21923	0.56636	1.02839	120.297	15111.6	150.636	2.3107	1679.17	702.314	1386.01	4057.6	1619.62	217	192	Deferred	219
101	0.295176	4.57736	0.225092	0.0600065	0.541077	2.96232	102.999	5362.33	211.037	2.11858	1361.9	462.858	1556.9	2777.02	553.756	73	48	Deferred	219
838	0.116001	7.86791	0.36975	0.0478539	0.399075	5.12313	113.737	1559.78	153.738	1.66109	1484.53	501.024	1585.21	3151.26	645.166	-32	-32	Immediate	48
838	0.113507	287.225	0.468548	0.0331203	1.46001	4.05572	256.771	300.571	142.908	2.30438	1985.66	399.805	1746.47	8967.45	15338.5	-20	-20	Immediate	48
838	0.131657	18.2984	0.683486	0.0294263	0.600464	4.3107	343.262	398.899	197.038	2.63728	1433.9	553.218	850.507	3758.64	2786.74	192	192	Immediate	48
838	0.121575	29.4178	0.588087	0.074229	1.04285	4.07372	335.231	114.279	150.058	2.32155	1638.91	435.697	1308.73	5189.69	11334.2	125	125	Immediate	48
165	0.0657583	17.0578	0.541202	0.0314684	0.846211	3.07381	137.135	8398.51	141.142	2.55177	1522.81	1818.13	1546.93	2240.63	2961.59	-11	-13	Deferred	36
165	0.93475	13.0617	0.592388	0.00712342	0.642139	2.44666	48.7212	6338.76	123.58	1.87246	1546.25	659.226	2597.26	2208.21	5577.25	-42	-44	Deferred	36
165	0.03396	4.5047	0.296718	0.0008	0.40768	1.51923	75.8183	11462	159.498	2.17053	1219.16	687.363	1685.87	2523.6	4817.18	194	192	Deferred	36
165	0.169517	6.2539	0.230408	0.0102645	0.634803	2.69398	114.367	403.703	204.119	2.11537	1474.92	475.783	1560.81	1683.19	4251.7	41	39	Deferred	36
861	0.185839	7.82611	0.512003	0.109561	0.456306	5.68556	199.142	7046.88	120.531	2.24782	1804.31	267.235	2346.42	3489.13	786.136	48	48	Immediate	47
861	0.141117	6.30265	1.23671	0.0177598	0.180209	3.22375	66.737	45719.6	91.9048	1.43557	1365.7	280.489	1568.48	4528.22	1104.42	-50	-50	Immediate	47
861	0.26066	47.4002	0.811622	0.0846759	1.05193	3.82249	340.313	15538.6	156.799	2.98932	1859.89	372.912	2483.6	6067.32	6151.42	-11	-11	Immediate	47
861	0.221554	16.1445	0.360293	0.0481594	0.31224	4.01958	302.908	888.541	125.554	2.61557	2044.2	445.704	1384.38	3211.13	907.569	109	109	Immediate	47
882	0.332704	6.36514	0.908442	0.134731	0.895259	4.40115	400.277	10261.1	104.148	3.5186	1658.52	1845.02	2354.27	5825.92	1799.69	-13	-37	Deferred	228
882	0.0708148	10.6587	0.629308	0.097128	3.56814	1.84226	256.538	1359	78.4812	3.19031	1753.57	687.361	2648.17	9485.35	17078.7	-64	-88	Deferred	228
882	0.191058	14.1532	0.323295	0.0370695	0.643064	1.147	185.485	4016.74	76.2923	1.99481	1454.45	715.446	1412.39	4849.23	5556.54	170	146	Deferred	228
882	0.113883	10.335	0.98368	0.0584636	0.591883	1.1257	226.596	338.163	113.803	2.62176	1907.7	504.326	1398.58	5615.69	26343.8	76	52	Deferred	228
957	0.117129	24.3995	0.279419	0.00948021	0.418523	1.86944	132.377	5101.3	108.038	1.50742	1397.3	401.763	1124.23	4119.23	783.942	-10	-34	Deferred	198
957	0.189871	3.37379	0.209481	0.0282793	0.302722	2.4438	77.4552	3527.12	74.2099	1.73227	1231.63	309.698	1068.65	2496.33	226.166	-28	-52	Deferred	198
957	0.0677051	4.03664	0.21919	0.00920049	0.400758	1.08722	204.744	11571.9	139.801	1.44135	1523.71	474.329	1432.88	3746.53	593.675	194	170	Deferred	198
957	0.0005	3.19778	0.147415	0.0240234	0.335562	2.38171	143.875	1872.64	120.578	1.17375	1515.46	296.507	1036.18	2177.52	393.97	98	74	Deferred	198
21	0.816597	8.33609	0.346235	0.086945	0.892748	6.70904	273.001	9119.69	292.837	2.28406	1412.15	664.963	1461.23	2869.88	3281.75	193	193	Immediate	17
21	0.522356	3.3506	0.268181	0.0606621	0.520893	6.47709	166.794	2538.39	213.319	1.90436	1928.44	861.603	1830.24	2106.87	756.476	74	74	Immediate	17
21	0.503921	3.95091	0.403581	0.0857043	0.47513	9.62095	148.285	9550.81	171.901	3.07108	1609.16	511.43	2337.76	4380.15	3128.63	-82	-82	Immediate	17
21	4.19803	9.82625	0.584276	0.411373	1.63635	4.1383	133.228	9918.52	170.366	3.44284	1614.38	417.032	1512.34	2787.28	1874.94	-10	-10	Immediate	17
37	3.12997	29.5598	1.09226	0.312183	2.99236	14.4752	746.869	22164.4	305.962	3.80478	1931.21	998.757	10730.4	12778.9	21840.8	-18	-42	Deferred	182
37	0.664493	24.3022	0.41465	0.135963	0.825754	22.0439	215.804	26394	313.187	4.17476	1701.66	1470.07	10053.1	5924.32	3023.55	-72	-96	Deferred	182
37	0.0939712	6.27433	0.335506	0.120772	0.560547	9.38113	253.243	7335.45	327.869	2.15952	1366.26	745.343	8972.58	3663.96	2347.48	72	48	Deferred	182
37	0.275944	7.7536	0.483235	0.26636	0.846962	6.08603	367.374	8676.66	215.401	2.34551	1452.68	884.89	7457.43	4700.58	4522.89	168	144	Deferred	182
1267	0.64093	5.32795	0.554855	0.135965	0.496489	20.9291	84.4022	5432.58	131.559	13.3653	1262.23	729.578	2478.21	2980.01	135.583	-35	-59	Deferred	209
1267	0.137737	4.57384	0.458159	0.113167	0.392453	1.88804	103.147	6957.91	108.441	1.32757	1423.62	849.078	1766.67	3162.56	177.822	-15	-39	Deferred	209
1267	0.664386	21.4491	0.772028	0.170845	0.895392	5.0252	166.652	2380.78	252.694	2.41711	1714.66	1494.23	7405.24	3752.75	1198.35	194	170	Deferred	209
1267	0.583064	4.21737	1.30128	0.235531	0.706739	3.90203	127.901	289.493	187.167	1.53053	1905.59	1346.86	7497.98	2498.62	442.87	182	158	Deferred	209
1338	0.286026	5.4538	0.305531	0.0245925	0.407853	2.63337	165.821	7310.08	188.822	2.18251	1586.8	663.758	6931.47	4361.9	436.059	-13	-37	Deferred	210
1338	0.29571	9.56769	0.650838	0.0478796	0.326959	8.07562	332.08	520.544	120.279	3.19371	1977.05	691.03	12137	3194.32	498.294	162	138	Deferred	210
1338	0.289075	33.7108	0.697996	0.0628948	0.731927	5.90848	330.004	4714.44	134.779	4.07688	1922.97	720.976	6923.1	8681.28	4702.83	-44	-68	Deferred	210
1338	0.080034	24.578	0.528996	0.0609059	0.350996	4.31595	255.025	6361.97	140.52	3.45772	1562.52	694.983	8546.66	3783.46	268.665	215	191	Deferred	210
1489	0.300706	6.21085	0.233041	0.0863494	0.480901	2.59772	91.6776	682.933	195.354	0.615771	1226.41	504.828	1409.13	2465.15	164.98	-20	-40	Deferred	238
1489	0.25724	6.38412	0.151761	0.0346107	0.399868	1.58141	69.097	1222.79	191.72	0.32913	1327.02	492.085	1750.45	2250.06	185.698	-35	-55	Deferred	238
1489	0.219027	9.82923	0.297629	0.113743	0.687928	1.88003	197.338	1009.8	193.089	0.707013	1661.91	559.882	1277.34	4043.37	2197.71	217	198	Deferred	238
1489	0.0747545	47.2278	0.178082	0.0465708	1.11681	1.67819	140.827	569.914	268.148	0.761362	1318.07	448.404	1161.96	2341	624.463	97	77	Deferred	238
129	0.180841	6.67193	0.324095	0.0759629	0.692969	2.04879	141.374	6026.26	184.447	2.23022	1240.23	1464.25	2769.29	4475.2	1760.31	-14	-38	Deferred	208
129	0.297909	15.3402	0.591067	0.111947	0.70813	2.32945	218.887	6135.69	146.346	2.62575	1112.62	1677.83	2890.45	4731.97	1038.27	-52	-76	Deferred	208
129	0.125127	234.792	0.906613	0.2244	2.1986	2.17336	576.438	672.712	238.965	4.76027	1375.84	1101	2543.12	7610.91	20723.2	96	72	Deferred	208
129	0.0005	16.9584	0.649119	0.0994675	1.24695	3.02589	213.561	2505.97	147.42	2.96296	1163.44	1444.52	1840.03	4232.37	5354.31	217	193	Deferred	208
177	0.437414	86.9945	0.45483	0.0888004	2.62881	1.87495	117.766	6655.98	165.855	2.12779	1367.62	797.695	2114.92	3538.08	811.661	-9	-33	Deferred	200
177	0.522328	40.7087	0.51645	0.223969	1.19598	2.08397	155.646	12095.3	183.237	2.25365	1282.08	841.887	2484.99	3351.51	1976.3	-26	-50	Deferred	200
177	0.460955	15.4163	0.413924	0.321821	1.46287	4.83583	238.973	468.019	157.92	2.41727	1113.35	654.268	1251.23	2444.91	3782.16	164	140	Deferred	200
177	0.369794	18.9306	0.39807	0.111949	1.14878	1.85634	162.945	4627.84	178.218	2.06181	1335.12	964	1644.16	5482.94	5396.89	264	240	Deferred	200
65	0.224689	6.73192	0.40286	0.0728624	0.489209	3.10572	122.856	1766.94	141.169	1.63097	1541.85	515.158	1274.28	3521	958.817	-9	-34	Deferred	195
65	0.210788	6.7679	0.380393	0.0649735	0.559114	1.67135	141.349	585.993	135.251	1.40182	1481.41	424.201	1297.89	3240.96	452.573	-71	-96	Deferred	195
65	0.141717	9.97186	0.420914	0.0927579	0.49439	1.22897	202.747	998.245	124.636	2.07502	1855.67	785.871	1611.89	4703.28	6288.59	210	185	Deferred	195
65	0.243575	8.31374	0.41724	0.128338	0.453964	2.534	208.15	312.036	218.877	2.36606	1494.87	537.445	1549.07	3768.03	6207.31	97	72	Deferred	195
161	0.204739	2.25494	0.199772	0.0421804	0.397517	1.32732	141.01	572.348	99.0927	1.75749	1374.13	874.813	2047.08	4916.16	144.051	-24	-48	Deferred	201
161	0.548846	7.16913	0.262479	0.163483	0.606247	1.83485	122.822	1379.5	100.13	2.02994	1554.57	914.278	2307.94	3459.36	242.291	-43	-68	Deferred	201
161	0.0956397	1.23065	0.278863	0.0008	0.169108	0.445279	91.1537	23592.7	66.3851	1.566	1282.64	1075.26	1499.23	3649.77	506.349	216	192	Deferred	201
161	0.0005	5.32391	0.132185	0.0008	0.13813	1.31823	220.653	361.877	72.2911	1.8012	1281.71	655.6	1183.53	4461.97	405.648	73	48	Deferred	201
201	0.316859	7.1145	0.313809	0.0616078	0.650457	3.31026	128.566	16948.9	185.814	2.24916	1988.16	514.57	1481.05	4204.53	2001.87	242	242	Immediate	36
201	0.100142	5.88519	0.301695	0.0511928	0.956517	3.55439	124.101	3658.08	213.875	1.71493	1929.35	564.332	1469.28	3529.77	1089.05	102	102	Immediate	36
201	0.332689	5.424	0.364565	0.0253625	0.632385	1.52691	109.111	10360.9	185.972	1.80629	1893.8	439.979	1267.44	4953.76	2803.76	-18	-18	Immediate	36
201	0.111448	6.32468	0.26972	0.0936743	0.71818	4.5421	126.195	7791.61	186.087	1.74868	2337.27	660.633	1423.52	3458.78	1013.98	-12	-12	Immediate	36
1898	0.298923	8.76567	0.302474	0.0606322	0.273649	1.21411	93.9806	12129.6	168.363	2.19993	1307.28	610.958	1973.93	2993.31	440.333	-10	-34	Deferred	208
1898	0.183223	17.0366	0.380319	0.0875271	0.173473	2.45308	177.349	3648.21	191.07	2.19989	1387.32	550.563	2637.08	5782.65	4613.83	-48	-72	Deferred	208
1898	0.174552	17.804	0.234444	0.0356725	0.551031	1.95902	244.692	3207.3	180.026	2.67486	1710.09	471.66	3826.08	4177.18	6473.41	83	58	Deferred	208
1898	0.417806	18.9073	0.267201	0.10391	0.650947	2.34437	179.923	13008.6	140.988	2.53312	1669.26	496.402	1592.06	3654.24	2351.52	169	144	Deferred	208
157	0.367939	5.82079	0.303512	0.150222	0.654689	2.57816	70.2542	14517	188.884	1.35735	1125.01	483.024	1530.1	2838.94	713.026	-40	-64	Deferred	207
157	0.41343	6.15581	0.363503	0.127134	2.33771	6.23173	81.9608	5142.6	147.965	1.24299	1242.8	353.835	1329.18	3638.18	971.29	-11	-35	Deferred	207
157	0.383996	4.15076	0.313079	0.106145	0.839022	2.54123	96.7829	11149.8	230.519	1.46696	1454.55	626.319	2776.73	4389.94	4178.5	169	145	Deferred	207
157	0.243685	6.90526	0.605492	0.121654	0.823914	5.30726	192.371	3705.52	204.092	2.26229	1303.54	497.863	1186.38	2619.4	1110.23	91	67	Deferred	207
2223	0.276344	4.85176	0.330717	0.0630899	0.752252	1.39774	122.983	3176.36	145.325	1.8254	1510.92	549.481	2013.09	2851.3	517.349	194	194	Immediate	42
2223	0.177854	16.5624	0.42387	0.586417	0.675844	1.72193	112.181	3169.6	108.407	1.8107	1551.52	678.998	2496.69	2626.2	501.912	-83	-83	Immediate	42
2223	0.230155	13.0814	0.382979	0.128029	3.06367	2.2446	189.396	4809.83	128.208	1.87089	1170.66	581.598	2134.75	3212.59	402.841	-17	-17	Immediate	42
2223	0.503823	8.03954	0.318579	0.0665057	0.791119	1.83295	125.975	13210.3	130.395	1.84897	1301.2	545.721	2577.94	2580.92	480.096	47	47	Immediate	42
2339	0.324	7.51372	0.295574	0.0453994	0.472503	2.3695	189.328	2226.33	111.788	2.6046	1496.83	966.934	2660.92	3792.39	617.385	240	240	Immediate	51
2339	0.501955	5.31715	0.213933	0.0793323	0.470977	3.26254	155.173	1110.68	153.454	2.21555	1525.65	734.044	2114.72	1890.61	341.016	120	120	Immediate	51
2339	0.0389046	5.55607	0.253633	0.0212207	0.322917	3.00958	138.64	2526.82	180.056	1.70651	1334.13	716.163	1919.02	2860.03	675.094	-25	-25	Immediate	51
2339	0.158009	11.6425	0.440471	0.0481885	0.547651	3.24898	316.807	4739.86	117.624	2.28916	1567.22	1014.02	2531.34	3044.55	543.962	-14	-14	Immediate	51
2370	0.205538	6.14422	0.327042	0.0511946	0.618182	2.22839	125.412	2772.08	201.221	1.28166	1642.32	505.808	1601.64	1781.34	462.056	-14	-38	Deferred	205
2370	0.139349	12.2201	1.12759	0.0496635	0.711063	2.42507	128.012	4101.4	166.36	1.3172	1548.31	571.472	1536.06	2886.51	928.917	-18	-42	Deferred	205
2370	0.439444	6.95182	0.448929	0.129847	0.845892	5.79542	209.148	2509.7	311.302	2.16293	1330.43	441.285	1009.89	1790.96	305.968	94	70	Deferred	205
2370	0.251367	26.0134	10.8275	0.224364	1.66511	3.13343	529.77	2733.24	320.767	5.7662	1862.11	1175.97	1752.17	5385.33	11448.2	190	166	Deferred	205
2395	0.204205	44.9238	0.494468	0.046924	0.449028	2.10456	213.001	6590.48	138.327	2.30469	1117.93	350.283	1501.55	2411.95	671.993	-33	-57	Deferred	221
2395	0.0799058	3.84949	1.02068	0.0008	0.401581	1.84455	85.073	2797.74	106.601	1.88443	1167.73	366.274	1413.7	2512.8	695.546	-12	-36	Deferred	221
2395	0.343989	4.17888	0.400869	0.120281	0.768529	4.49206	171.903	6365.49	138.001	1.99791	1121.31	338.061	1247.81	2805.53	2455.01	176	152	Deferred	221
2395	0.176219	13.7527	0.390686	0.0270124	0.567617	5.46237	195.99	3074.32	210.91	2.21187	1189.76	435.596	1274.81	3061.75	2789.17	155	131	Deferred	221
193	0.141802	4.98912	0.58064	0.0389101	0.427443	1.8496	79.0579	11204.2	133.719	1.64046	1099.28	633.842	1596.37	3478.69	1176.46	-8	-32	Deferred	193
193	0.0913657	6.72406	0.188712	0.0308704	0.343757	1.43534	71.8642	7499.14	121.378	1.68066	1412.64	559.096	1655.08	2414.74	261.504	-19	-43	Deferred	193
193	0.292221	4.91878	0.221454	0.056636	0.38268	1.26662	138.227	8254.37	112.843	2.00657	1507.79	546.118	1420.24	5687.69	4039.35	194	169	Deferred	193
193	0.26242	8.01166	0.285246	0.0321109	0.359104	2.84946	139.195	1963.74	161.26	2.0098	1267.78	459.017	1107.7	2971.44	356.362	102	77	Deferred	193
2514	0.257804	19.1384	0.768619	0.131969	0.377945	5.75331	292.563	93.5857	154.04	1.7489	1329.69	699.097	1501.9	2511.27	274.42	241	217	Deferred	226
2514	0.126008	3.01423	0.24599	0.0115183	0.140596	2.56024	93.8029	527.433	132.128	1.17204	1437.11	667.815	1534.77	2139.08	914.851	261	237	Deferred	226
2514	0.200703	9.71183	0.996114	0.0848333	0.275093	1.99582	144.694	533.832	85.5646	1.45778	1253.94	675.633	1106.82	3557.79	1165.51	-19	-43	Deferred	226
2514	0.385398	3.45169	0.267792	0.060345	0.511441	3.72889	127.587	330.626	202.659	1.40746	1364.19	642.454	1094.46	2537.66	847.863	-28	-52	Deferred	226
97	0.143737	13.1012	0.446109	0.0251322	0.995434	2.0675	187.39	6621.95	125.099	2.02671	1087.27	726.547	2530.16	2768.96	191.807	174	174	Immediate	24
97	0.244586	24.6554	0.458563	0.0695451	1.35529	2.94928	315.366	17263.1	159.28	2.55177	1276.16	739.9	2291.74	4546.84	1005.4	239	239	Immediate	24
97	0.339061	8.54458	0.298686	0.0366418	1.59747	2.56429	169.223	6682.9	116.254	2.1493	1361	739.474	2665.79	3832.77	904.499	-10	-10	Immediate	24
97	0.0954311	6.17334	0.211379	0.0432325	0.448522	3.12648	186.498	8650.07	100.06	2.02949	937.889	519.488	2320.23	3837.19	1209.55	-64	-64	Immediate	24
2686	1.13755	2.86102	0.240533	0.243204	0.631808	1.02092	114.243	7899.35	37.4832	0.956952	1149.86	670.753	1186.5	2719.38	4807.65	238	238	Immediate	55
2686	0.804612	5.56969	0.273269	0.179191	0.549428	1.77408	100.212	139.637	99.3976	1.80407	1043.11	604.789	1231.45	1372.28	269.856	75	75	Immediate	55
2686	1.16875	7.11658	0.325793	0.268807	0.750876	1.6125	82.2415	295.591	82.1194	1.9366	1002.45	574.297	1080.29	2596.42	483.364	-66	-66	Immediate	55
2686	0.695855	6.47708	0.28918	0.141781	0.664641	2.31001	82.4974	316.413	87.1862	1.47002	1427.99	584.103	1137.54	3164.48	1354.2	-15	-15	Immediate	55
81	0.0602691	5.37303	0.177605	0.00995184	0.398155	1.75811	104.414	3590.25	151.899	1.4312	1227.02	419.436	2702.64	3616.11	737.333	215	192	Deferred	214
81	0.215463	9.83386	0.168234	0.0248016	0.378306	4.21283	125.577	1405.4	128.149	1.76542	973.1	404.732	2824.74	2838.65	1067.42	149	126	Deferred	214
81	0.116854	7.02531	0.330407	0.0163102	0.536721	1.78569	117.514	3452.23	123.101	1.46664	1394.57	367.312	2259.1	1996.1	575.49	-65	-88	Deferred	214
81	0.0251519	3.43713	0.236907	0.0307709	0.650859	2.76593	116.399	3188.78	96.7744	1.52598	1425.1	454.034	3228.97	4813.23	2703.34	-11	-35	Deferred	214
2763	0.331897	4.12876	0.340558	0.059392	0.340633	2.51822	118.828	376.197	172.474	1.01001	1386.39	467.944	1550.44	3020.65	835.131	73	49	Deferred	228
2763	0.232257	6.92515	0.260496	0.038912	0.423618	2.28223	150.665	387.616	133.856	1.33011	1585.82	542.481	1569.9	3872.04	865.965	219	195	Deferred	228
2763	0.255639	14.8379	0.319498	0.0253409	0.400185	2.1543	191.479	936.985	97.3538	1.13484	1641.62	551.447	2128.18	4199.19	886.396	-26	-50	Deferred	228
2763	0.265694	7.86498	0.198989	0.054095	0.370946	3.69293	111.35	1073.38	101.491	1.03622	1728.04	455.807	1285.69	2652.1	267.038	-78	-102	Deferred	228
2779	0.0799058	9.63171	0.214501	0.00153589	0.8995	0.824639	204.114	1992.77	140.329	2.84068	1071.16	642.266	1632.15	5792.89	5423.98	215	214	Deferred	40
2779	0.160148	24.0622	0.27574	0.0377861	2.21156	0.929951	330.701	15743.2	115.937	2.84996	1060.04	680.905	1569.73	10987.5	27558.3	264	263	Deferred	40
2779	0.0364029	7.42001	0.223575	0.0260218	0.576874	2.1086	100.084	8878.27	127.061	1.70149	1064.08	731.899	1497.8	3403.18	1955.02	-18	-19	Deferred	40
2779	0.0878351	3.25264	0.238889	0.0219901	0.616656	1.11152	95.3595	8769.97	99.2858	1.29404	1696.28	915.689	1745.22	5335.06	1679.18	-10	-11	Deferred	40
2806	0.180663	7.51617	0.270424	0.0277939	0.551548	2.69647	160.431	33.3265	180.078	1.31509	1280.04	718.979	2103.26	2710.89	358.006	181	181	Immediate	22
2806	0.296937	17.1219	0.545707	0.182528	0.703892	9.18127	210.832	365.744	245.773	2.3673	1549.09	780.488	1843.56	3088.38	395.512	242	242	Immediate	22
2806	0.335797	13.8264	0.508314	0.0384281	0.863787	5.74295	107.328	1538.01	163.431	1.2236	800.292	402.36	1212.16	3976.45	311.362	-11	-11	Immediate	22
2806	0.186692	27.4266	0.284914	0.0175865	1.49035	2.92544	106.434	1023.35	135.081	1.46399	1327.69	396.022	1435.02	4298.35	507.573	-26	-26	Immediate	22
2876	0.174936	7.17899	0.844495	0.0161449	0.656894	2.47356	155.772	977.773	150.975	2.54964	1780.25	549.047	1630.96	2998.43	2999.1	219	195	Deferred	220
2876	0.399374	82.3532	0.489113	0.0992212	1.60123	3.16368	173.619	380.676	99.3575	2.12395	1755.17	533.878	1493.27	4864.49	18256.2	101	77	Deferred	220
2876	0.102287	7.76472	0.268081	0.0268234	0.375863	2.76373	86.0306	1033.97	131.599	1.73571	2316.41	458.742	1630.95	2052.77	191.75	-80	-104	Deferred	220
2876	0.540947	37.5763	0.640423	0.0774118	0.636012	2.42473	281.119	2223.67	160.136	2.77752	2337.47	671.19	1741.47	2921.62	664.933	-21	-45	Deferred	220
2902	0.111373	19.4377	0.470439	0.031295	0.64804	1.74719	164.188	2553.05	178.523	2.56414	1954.72	781.145	2275.15	3948.43	2001.49	209	209	Immediate	54
2902	0.224448	6.98783	0.270636	0.0108182	0.474146	1.79597	134.489	1401.32	144.747	1.83831	1953.24	871.433	2441.55	3980.39	2608.57	241	241	Immediate	54
2902	0.468427	11.3612	0.397472	0.0903652	0.577271	7.75484	176.082	1638.39	112.401	1.51923	1653.24	553.072	1687.5	5126.56	1584.78	-12	-12	Immediate	54
2902	0.351371	15.3536	0.363801	0.0623608	0.454739	1.96999	149.803	3580.9	84.955	1.57081	1756.2	676.67	1877.74	4936.53	1346.41	-17	-17	Immediate	54
45	0.0446243	9.60716	0.166469	0.059327	1.27851	4.53287	160.15	5234.16	108.993	1.41503	1596.02	1254.03	2591.93	4362.62	13931.3	72	72	Immediate	50
45	0.18687	30.9967	0.79296	0.0890395	4.59155	4.3225	589.312	7063.3	232.155	2.0853	1620.11	1211	2359.13	6683.21	26552.4	193	193	Immediate	50
45	0.176823	16.6228	0.447079	0.731475	2.01895	7.58496	339.751	11743.8	167.62	2.47348	1754.27	980.071	2625.84	7898.71	26152.6	-14	-14	Immediate	50
45	0.0717331	15.1883	0.33028	0.0962108	1.21585	2.54082	378.012	7919.69	134.737	2.33979	1847.57	901.895	2309.98	4913.61	7409.79	-78	-78	Immediate	50
2970	0.0963677	11.027	1.48474	0.0807582	0.0742519	4.58426	325.316	1618.83	177.93	2.69676	1289.71	709.108	1628.37	2076.44	697.912	73	73	Immediate	37
2970	0.446998	7.75594	0.876361	0.103262	0.414232	3.79543	305.891	2291.9	119.304	2.42598	2066.61	638.916	2163.94	2601.5	424.289	169	169	Immediate	37
2970	0.170921	5.35649	0.360631	0.0379462	0.679283	4.10898	165.563	18310.3	139.99	2.48941	1263.16	847.177	1346.11	3250.7	546.692	-84	-84	Immediate	37
2970	0.257653	24.9631	0.448092	0.0651641	0.600584	4.92239	144.669	2265.24	154.463	3.2161	1369.06	754.008	1521.59	6390.58	4871.75	-13	-13	Immediate	37
3036	0.0583825	3.37999	0.185263	0.00898301	1.09102	2.51212	128.749	13398.9	121.031	2.05005	1734.74	705.005	1803.26	5960.94	7885.2	188	160	Deferred	222
3036	0.0691903	3.79367	0.141524	0.0401245	0.606819	3.91962	145.969	3490.64	184.305	2.17305	1955.57	526.045	1672.94	2585.91	2359.31	72	44	Deferred	222
3036	0.173688	13.3097	0.567361	0.0175423	0.809163	4.50729	228.055	8533.21	118.433	2.42155	1898.1	734.572	1953.25	5494.81	3672.17	-12	-40	Deferred	222
3036	0.28822	12.7847	0.23237	0.0579947	0.915329	5.46505	160.813	9887.67	151.831	2.52524	1748.89	381.934	1398.54	11874.5	35215.9	-76	-104	Deferred	222
3063	0.0943476	3.8944	1.20376	0.0543407	0.515655	2.48072	91.6982	54105.3	154.925	1.67152	2000.45	1119.77	1860.67	3033.65	1561.7	190	190	Immediate	54
3063	0.168646	5.06628	2.05966	0.0682549	0.731167	2.49403	94.9584	18157.5	158.623	1.96539	1603.08	1522.02	1914.03	3215.07	3409.19	49	49	Immediate	54
3063	0.321286	5.58928	0.683931	0.0500025	1.30691	4.55012	88.6879	59102.7	140.876	1.39558	1421.04	968.95	1695.57	3367.43	506.625	-94	-94	Immediate	54
3063	0.230368	3.63284	0.680376	0.0475837	0.55552	5.32934	82.2516	39513.1	159.209	1.08911	1701.29	1132.76	1597.4	3748.71	6165.2	-14	-14	Immediate	54
3095	0.313935	14.8003	1.8884	4.67681	0.861186	7.91907	221.114	2811.86	168.594	3.72826	1543.65	775.648	1572.85	1667.91	71.2849	111	86	Deferred	215
3095	0.548003	72.4094	3.9913	11.0212	1.47491	11.4972	253.848	6087.55	143.129	6.39346	1589.52	937.354	1359.93	3090.84	494.929	192	167	Deferred	215
3095	0.562434	17.6924	2.98276	9.62312	0.766715	17.6874	233.497	5914.08	165.06	3.57536	1515.14	904.922	1509.32	3692	340.744	-12	-38	Deferred	215
3095	0.285825	11.4601	2.13021	6.51121	0.546831	9.54549	131.119	5375.14	115.293	2.89937	1805.69	594.776	1264.5	3148.89	98.3478	-70	-95	Deferred	215
3146	0.347241	7.7079	2.9887	0.0687655	0.887427	2.88461	337.961	3419.39	105.851	1.74556	1877.01	1057.36	2488.49	2798.34	4997.66	120	96	Deferred	189
3146	0.445585	126.705	0.577316	0.170163	1.78176	2.78769	427.401	3178.96	129.577	1.74163	1715.7	871.883	2248.48	6262.38	15290.5	72	48	Deferred	189
3146	0.529354	13.8463	0.431801	0.0615572	0.749098	2.24171	278.769	11665.7	117.175	1.19215	1386.41	961.227	1627.08	3944.89	1506.08	-10	-34	Deferred	189
3146	0.395563	4.54997	0.463671	0.0233871	0.400191	2.95412	161.484	7023.81	146.456	1.04377	1894.9	619.846	2175.64	3480.21	964.972	-23	-47	Deferred	189
137	0.628055	3.9898	0.59015	0.16272	0.972945	4.05526	158.135	5860.55	184.223	2.45991	1471.9	429.91	1482.9	2599.08	1241.14	144	120	Deferred	187
137	0.928455	4.129	0.392111	0.134423	0.621516	1.80442	223.986	1383.99	192.953	1.97635	1200.91	417.847	1651.62	2690.31	1729.62	92	68	Deferred	187
137	0.300522	7.0629	0.398267	0.0690056	0.469246	3.67857	120.697	14087.2	163.648	1.8103	1873.58	282.522	1609.32	5872.56	2271.13	-8	-32	Deferred	187
137	0.498698	4.04402	0.282169	0.0659244	0.480298	2.7652	134.146	16300.9	132.376	1.72463	1509.89	289.327	1347.12	4956.29	570.571	-48	-72	Deferred	187
3327	0.186568	4.29433	0.228904	0.062032	0.497493	2.29867	141.288	3834.24	94.2697	1.72034	1598.74	481.638	1495.15	2752.24	1593.62	72	60	Deferred	123
3327	1.53185	38.9899	4.40547	0.442995	2.56797	24.3121	705.468	2727.09	164.062	6.55935	2514.46	451.336	1998.4	7465.63	8178.32	193	180	Deferred	123
3327	0.114504	12.8837	0.22846	0.0287622	0.719332	3.08105	128.213	6470.56	75.6217	1.42063	3064.16	1890.14	8151.22	6465.65	14013.4	-13	-25	Deferred	123
3327	0.210604	7.36342	0.280886	0.0867444	0.607745	2.83435	123.47	11107.4	104.06	1.46275	1712.47	336.86	1048.58	2906.83	653.432	-17	-30	Deferred	123
